# Supplementary material for: Compression distance can discriminate animals by genetic profile, build relationship matrices and estimate breeding values
Source: Genet Sel Evol. 2015 Oct 13;47:78. doi: 10.1186/s12711-015-0158-9 (PMC4604992; doi:10.1186/s12711-015-0158-9)
Supplement: Supplementary file 4 — 10.1186/s12711-015-0158-9 Genome regions with extreme differences in CEh between BB and TC cattle. This file identifies the genomic regions that are different between BB and TC cattle as determined by sliding window CEh. [file 12711_2015_158_MOESM4_ESM.xlsx]

## Sheet: Gene_location
Chr	Region (Mb)	CEh_Diff	Genes	Gene_List
5	56.2 - 56.6	-2.3238	20	GALGT	PIP4K2C	DTX3	GEFT	SLC26A10	KIF5A	DCTN2	MBD6	DDIT3	MARS	ARHGAP9	GLI1	INHBE	INHBC	R3HDM2	STAC3	NDUFA4L2	SHMT2	NXPH4	LRP1
19	56.6 - 57.1	-1.81346	20	LLGL2	TSEN54	CASKIN2	KIAA0195	GRB2	SLC25A19	MIF4GD	MRPS7	GGA3	NUP85	SUMO2	HN1	NT5C	ARMC7	SLC16A5	KCTD2	ATP5H	ICT1	CDR2L	HID1
3	33.2 - 33.5	-1.47793	8	SLC16A4	RBM15	KCNC4	SLC6A17	UBL4B	ALX3	STRIP1	AHCYL1
9	10.6 - 10.9	-1.45129	1	OGFRL1
16	25.6 - 25.9	-1.10451	1	DUSP10
24	61.1 - 62.1	-0.94067	6	KIAA1468	SNORD36	TNFRSF11A	PHLPP1	BCL2	KDSR
5	56.6 - 57.8	-0.90189	54	LRP1	SNORA62	STAT6	NAB2	TMEM194A	MYO1A	TAC3	ZBTB39	GPR182	RDH16	SDR9C7	HSD17B6	PRIM1	NACA	PTGES3	ATP5B	SNORD59	BAZ2A	RBMS2	GLS2	SPRYD4	MIP	TIMELESS	APOF	APON	STAT2	IL23A	PAN2	CNPY2	CS	COQ10A	ANKRD52	SLC39A5	NABP2	RNF41	SMARCC2	MYL6	MYL6B	FAM62A	ZC3H10	PA2G4	ERBB3	RPS26	IKZF4	SUOX	RAB5B
1	132.4 - 132.6	-0.87593	0
21	57.4 - 57.7	-0.84516	4	ATXN3	NDUFB1	CPSF2	SLC24A4
14	35.5 - 37.3	0.9257	10	SULF1	SLCO5A1	U3	PRDM14	NCOA2	TRAM1	LACTB2	XKR9	SNORD12	EYA1
Genome windows with extreme differences for CEh between BB and TC cattle.
Gene catalog determined using refrence genome assembly annotation UMD3.1
The 59 gene names provided in bold were independently identified by Xu et al., 2015 in sweep regions in Charolais cattle.
[truncated: 8 more columns]

## Sheet: full_gene_list
GALGT
PIP4K2C
DTX3
GEFT
SLC26A10
KIF5A
DCTN2
MBD6
DDIT3
MARS
ARHGAP9
GLI1
INHBE
INHBC
R3HDM2
STAC3
NDUFA4L2
SHMT2
NXPH4
LRP1
LLGL2
TSEN54
CASKIN2
KIAA0195
GRB2
SLC25A19
MIF4GD
MRPS7
GGA3
NUP85
SUMO2
HN1
NT5C
ARMC7
SLC16A5
KCTD2
ATP5H
ICT1
CDR2L
HID1
SLC16A4
RBM15
KCNC4
SLC6A17
UBL4B
ALX3
STRIP1
AHCYL1
OGFRL1
DUSP10
KIAA1468
SNORD36
TNFRSF11A
PHLPP1
BCL2
KDSR
LRP1
SNORA62
STAT6
NAB2
TMEM194A
MYO1A
TAC3
ZBTB39
GPR182
RDH16
SDR9C7
HSD17B6
PRIM1
NACA
PTGES3
ATP5B
SNORD59
BAZ2A
RBMS2
GLS2
SPRYD4
MIP
TIMELESS
APOF
APON
STAT2
IL23A
PAN2
CNPY2
CS
COQ10A
ANKRD52
SLC39A5
NABP2
RNF41
SMARCC2
MYL6
MYL6B
FAM62A
ZC3H10
PA2G4
ERBB3
RPS26
IKZF4
SUOX
RAB5B
CDK2
PMEL17
DGKA
WIBG
MMP19
DNAJC14
ORMDL2
CIP29
ATXN3
NDUFB1
CPSF2
SLC24A4
SULF1
SLCO5A1
U3
PRDM14
NCOA2
TRAM1
LACTB2
XKR9
SNORD12
EYA1
